# Supplementary material for: Mediating Effects of Trait Anxiety and State Anxiety on the Effects of Physical Activity on Depressive Symptoms
Source: Int J Environ Res Public Health. 2023 Mar 30;20(7):5319. doi: 10.3390/ijerph20075319 (PMC10094143; doi:10.3390/ijerph20075319)
Supplement: Supplementary file 1 [file ijerph-20-05319-s001.zip]

Archive with 2 entries (2 files):
- Supplementary Figures S1 and S2.pdf
- Supplementary Table S1.xlsx
