# Supplementary material for: Mediating Effects of Trait Anxiety and State Anxiety on the Effects of Physical Activity on Depressive Symptoms
Source: Int J Environ Res Public Health. 2023 Mar 30;20(7):5319. doi: 10.3390/ijerph20075319 (PMC10094143; doi:10.3390/ijerph20075319)
Supplement: Supplementary file 1 [file ijerph-20-05319-s001.zip › Supplementary Table S1.xlsx]

## Sheet: Table S1
Supplementary Table S1. Estimating the optimal physical activity time by different age groups
	Univariate model			Quadratic equation model
	Coefficient	p		Coefficient	p
All participants (n=585)
PA time (hours/week)	-0.244 × 10-3	0.985		-119.965 × 10-3	<0.001
PA time2	-			2.334 × 10-3	<0.001
F value	1.309	0.985		6.90631	0.001
Vertex value of PA (hours/week)	-			25.7
Age ≤ 59 group
PA time (hours/week)	-0.611 × 10-3	0.653848		-86.226 × 10-3	0.036999
PA time2				1.605 × 10-3	<0.001
F value	0.201319	0.653848		2.80943	<0.001
Vertex value of PA (hours/week)	-			26.8617
Age ≥ 60 group
PA time (hours/week)	63.555 × 10-3	0.04698		-0.164	0.05
PA time2				3.988 × 10-3	0.099
F value	4.13677	0.04698		5.88872	0.005
Vertex value of PA (hours/week)	-			20.5617
PA: Physical activity
